# Supplementary material for: Artificial gauge fields in the t-z mapping for optical pulses: Spatiotemporal wave packet control and quantum Hall physics
Source: Sci Adv. 2023 Oct 20;9(42):eadj0360. doi: 10.1126/sciadv.adj0360 (PMC10588944; doi:10.1126/sciadv.adj0360)
Supplement: Supplementary file 2 — Movie S1 [file sciadv.adj0360_movie_s1.zip]

Archive with 1 entries (1 files):
- adj0360_Movie_S1.mp4
